# Supplementary material for: A GIS-Based Artificial Neural Network Model for Spatial Distribution of Tuberculosis across the Continental United States
Source: Int J Environ Res Public Health. 2019 Jan 8;16(1):157. doi: 10.3390/ijerph16010157 (PMC6338935; doi:10.3390/ijerph16010157)
Supplement: Supplementary file 1 [file ijerph-16-00157-s001.zip]

Archive with 4 entries (3 files):
- description_variables.xlsx
- __MACOSX/
- __MACOSX/._description_variables.xlsx
- Mollalo.ipynb
