# Supplementary material for: A GIS-Based Artificial Neural Network Model for Spatial Distribution of Tuberculosis across the Continental United States
Source: Int J Environ Res Public Health. 2019 Jan 8;16(1):157. doi: 10.3390/ijerph16010157 (PMC6338935; doi:10.3390/ijerph16010157)
Supplement: Supplementary file 1 [file ijerph-16-00157-s001.zip › description_variables.xlsx]

## Sheet: Sheet1
Variable	Description
AGE040208D	Resident population total (July 1 - estimate) 2008
AGE130208D	Resident population under 5 years (July 1 - estimate) 2008
AGE160208D	Resident population 5 to 9 years (July 1 - estimate) 2008
AGE230208D	Resident population 10 to 14 years (July 1 - estimate) 2008
AGE260208D	Resident population 15 to 19 years (July 1 - estimate) 2008
AGE290208D	Resident population under 18 years (July 1 - estimate) 2008
AGE340208D	Resident population 20 to 24 years (July 1 - estimate) 2008
AGE370208D	Resident population 25 to 29 years (July 1 - estimate) 2008
AGE430208D	Resident population 30 to 34 years (July 1 - estimate) 2008
AGE460208D	Resident population 35 to 39 years (July 1 - estimate) 2008
AGE530208D	Resident population 40 to 44 years (July 1 - estimate) 2008
AGE560208D	Resident population 45 to 49 years (July 1 - estimate) 2008
AGE630208D	Resident population 50 to 54 years (July 1 - estimate) 2008
AGE660208D	Resident population 55 to 59 years (July 1 - estimate) 2008
AGE690208D	Resident population 60 to 64 years (July 1 - estimate) 2008
AGE730208D	Resident population 65 to 69 years (July 1 - estimate) 2008
AGE770208D	Resident population 65 years and over (July 1 - estimate) 2008
AGE800208D	Resident population 70 to 74 years (July 1 - estimate) 2008
AGE830208D	Resident population 75 to 79 years (July 1 - estimate) 2008
AGE870208D	Resident population 80 to 84 years (July 1 - estimate) 2008
AGE900208D	Resident population 85 years and over (July 1 - estimate) 2008
ANC030209D	Persons reporting single ancestry 2005-2009
ANC040209D	Persons reporting multiple ancestry 2005-2009
ANC700209D	Total ancestries reported 2005-2009
ANC710209D	Total ancestries reported - American 2005-2009
ANC715209D	Total ancestries reported - Arab 2005-2009
ANC720209D	Total ancestries reported - British 2005-2009
ANC730209D	Total ancestries reported - Czech 2005-2009
ANC735209D	Total ancestries reported - Danish 2005-2009
ANC740209D	Total ancestries reported - Dutch 2005-2009
ANC745209D	Total ancestries reported - English 2005-2009
ANC750209D	Total ancestries reported - European 2005-2009
ANC755209D	Total ancestries reported - French (except Basque) 2005-2009
ANC760209D	Total ancestries reported - French Canadian 2005-2009
ANC765209D	Total ancestries reported - German 2005-2009
ANC770209D	Total ancestries reported - Greek 2005-2009
ANC775209D	Total ancestries reported - Hungarian 2005-2009
ANC780209D	Total ancestries reported - Irish 2005-2009
ANC785209D	Total ancestries reported - Italian 2005-2009
ANC790209D	Total ancestries reported - Lithuanian 2005-2009
ANC795209D	Total ancestries reported - Norwegian 2005-2009
ANC800209D	Total ancestries reported - Polish 2005-2009
ANC805209D	Total ancestries reported - Portuguese 2005-2009
ANC815209D	Total ancestries reported - Russian 2005-2009
ANC820209D	Total ancestries reported - Scotch-Irish 2005-2009
ANC825209D	Total ancestries reported - Scottish 2005-2009
ANC830209D	Total ancestries reported - Slovak 2005-2009
ANC835209D	Total ancestries reported - Subsaharan African 2005-2009
ANC840209D	Total ancestries reported - Swedish 2005-2009
ANC845209D	Total ancestries reported - Swiss 2005-2009
ANC850209D	Total ancestries reported - Ukrainian 2005-2009
ANC860209D	Total ancestries reported - Welsh 2005-2009
ANC865209D	Total ancestries reported - West Indian (excluding Hispanic groups) 2005-2009
CLF010208D	Civilian labor force 2008
CLF020208D	Civilian labor force employment 2008
CLF030208D	Civilian labor force unemployment 2008
CLF040208D	Civilian labor force unemployment rate 2008
CRM110208D	Number of violent crimes known to police 2008
CRM140208D	Number of murders and nonnegligent manslaughters known to police 2008
CRM150208D	Number of forcible rapes known to police 2008
CRM160208D	Number of robberies known to police 2008
CRM170208D	Number of aggravated assaults known to police 2008
EDU400209D	School enrollment - persons 3 years and over, total: 2005-2009
EDU402209D	School enrollment - persons 3 years and over, male: 2005-2009
EDU450209D	School enrollment - persons 3 years and over, female: 2005-2009
FED110208D	Federal Government expenditure - total FY 2008
FED240208D	Federal Government insurance FY 2008
HIS305209D	Hispanic or Latino persons, educational attainment, 25 years and over, male, total 2005-2009
HIS307209D	Hispanic or Latino persons, educational attainment, 25 years and over, female, total 2005-2009
HIS400209D	Hispanic or Latino persons, households 2005-2009
HIS410209D	Hispanic or Latino persons, family households, married-couple 2005-2009
HIS425209D	Hispanic or Latino persons, nonfamily households 2005-2009
HIS430209D	Hispanic or Latino persons, nonfamily households, householder living alone 2005-2009
HIS435209D	Hispanic or Latino persons, nonfamily households, householder not living alone 2005-2009
HIS440209D	Hispanic or Latino persons, persons in households 2005-2009
HIS445209D	Hispanic or Latino persons, persons in family households 2005-2009
HIS500209D	Hispanic or Latino families - total 2005-2009
HIS700209D	Hispanic or Latino households - total 2005-2009
HSD410209D	Households, total 2005-2009
HSD510209D	Family households - married couple 2005-2009
HSD520209D	Family households - married couple with own children under 18 years 2005-2009
HSD530209D	Family households - married couple without own children under 18 years 2005-2009
HSD610209D	Nonfamily households 2005-2009
HSD611209D	Nonfamily households - male householder 2005-2009
HSD612209D	Nonfamily households - male householder, living alone 2005-2009
HSD730209D	Persons in family households - spouse 2005-2009
HSD735209D	Persons in family households - child 2005-2009
HSD740209D	Persons in family households - other relatives 2005-2009
HSD750209D	Persons in family households - nonrelatives 2005-2009
HSD755209D	Persons in nonfamily households - householder 2005-2009
HSD760209D	Persons in nonfamily households - male householder 2005-2009
HSD770209D	Persons in nonfamily households - female householder 2005-2009
INC110209D	Median household income in the past 12 months (in 2009 inflation-adjusted dollars) in 2005-2009
INC420209D	Households with Social Security income 2005-2009
INC460209D	Households with retirement income 2005-2009
IPE010208D	Median household income 2008
IPE110208D	People of all ages in poverty - number 2008
IPE210208D	People under age 18 in poverty - number 2008
IPE310208D	Related children age 5 to 17 in families in poverty - number 2008
IRS130208D	Adjusted gross income 2008
IRS140208D	Wages and salaries income 2008
LFE010209D	Employment status - for population 16 years and over 2005-2009
LFE013209D	Employment status - males 16 years and over 2005-2009
LFE015209D	Employment status - females 16 years and over 2005-2009
LFE020209D	Employment status - in labor force, total 2005-2009
LFE023209D	Employment status - in labor force, males 2005-2009
LFE025209D	Employment status - in labor force, females 2005-2009
LFE063209D	Employment status - unemployed civilian labor force, males 2005-2009
LFE065209D	Employment status - unemployed civilian labor force, females 2005-2009
LFE070209D	Employment status - not in labor force, total 2005-2009
LFE072209D	Employment status - not in labor force, males 2005-2009
LFE074209D	Employment status - not in labor force, females 2005-2009
LFE120209D	Place of work - worked in state of residence 2005-2009
LFE130209D	Place of work - worked in state , in county of residence 2005-2009
LFE150209D	Place of work - worked in state, outside county of residence 2005-2009
LFE160209D	Place of work - worked outside state of residence 2005-2009
LFE330209D	Employed persons by industry (NAICS) - agriculture, forestry, fishing and hunting, and mining 2005-2009
LFE340209D	Employed persons by industry (NAICS) - construction 2005-2009
LFE350209D	Employed persons by industry (NAICS) - manufacturing 2005-2009
LFE360209D	Employed persons by industry (NAICS) - wholesale trade 2005-2009
LFE370209D	Employed persons by industry (NAICS) - retail trade 2005-2009
LFE380209D	Employed persons by industry (NAICS) - transportation and warehousing, and utilities 2005-2009
LFE390209D	Employed persons by industry (NAICS) - information 2005-2009
LFE400209D	Employed persons by industry (NAICS) - finance, insurance, real estate, and rental and leasing 2005-2009
LFE410209D	Employed persons by industry (NAICS) - professional, scientific, management, administrative, and waste management services 2005-2009
LFE430209D	Employed persons by industry (NAICS) - arts, entertainment, recreation, accommodation and food services 2005-2009
LFE440209D	Employed persons by industry (NAICS) - other services (except public administration) 2005-2009
LFE610209D	Employed persons by occupation - Civilian employed population 16 years and over 2005-2009
LFE620209D	Employed persons by occupation - management, professional, and related occupations 2005-2009
LFE630209D	Employed persons by occupation - service occupations 2005-2009
LFE650209D	Employed persons by occupation - farming, fishing, and forestry occupations 2005-2009
LFE840209D	Employed persons by class of worker - local government 2005-2009
LFE850209D	Employed persons by class of worker - state government 2005-2009
LFE860209D	Employed persons by class of worker - federal government 2005-2009
LFE890209D	Employed persons by class of worker - self-employed in own not incorporated business workers and unpaid family workers 2005-2009
NES050208D	Nonemployer: utilities (NAICS 22) - establishments, 2008
NES060208D	Nonemployer: construction (NAICS 23) - establishments, 2008
NES070208D	Nonemployer: manufacturing (NAICS 31-33) - establishments, 2008
NES080208D	Nonemployer: wholesale trade (NAICS 42) - establishments, 2008
NES090208D	Nonemployer: retail trade (NAICS 44-45) - establishments, 2008
NES100208D	Nonemployer: transportation and warehousing (NAICS 48-49) - establishments, 2008
NES110208D	Nonemployer: information (NAICS 51) - establishments, 2008
NES120208D	Nonemployer: finance and insurance (NAICS 52) - establishments, 2008
NES130208D	Nonemployer: real estate and rental and leasing (NAICS 53) - establishments, 2008
NES140208D	Nonemployer: professional, scientific, and technical services (NAICS 54) - establishments, 2008
NES160208D	Nonemployer: educational services (NAICS 61) - establishments, 2008
NES170208D	Nonemployer: health care and social assistance (NAICS 62) - establishments, 2008
NES180208D	Nonemployer: arts, entertainment, and recreation (NAICS 71) - establishments, 2008
NES190208D	Nonemployer: accommodation and food services (NAICS 72) - establishments, 2008
NES340208D	Nonemployer: mining (NAICS 21) - receipts, 2008
NES350208D	Nonemployer: utilities (NAICS 22) - receipts, 2008
NES360208D	Nonemployer: construction (NAICS 23) - receipts, 2008
NES370208D	Nonemployer: manufacturing (NAICS 31-33) - receipts, 2008
NES380208D	Nonemployer: wholesale trade (NAICS 42) - receipts, 2008
NES390208D	Nonemployer: retail trade (NAICS 44-45) - receipts, 2008
NES400208D	Nonemployer: transportation and warehousing (NAICS 48-49) - receipts, 2008
NES410208D	Nonemployer: information (NAICS 51) - receipts, 2008
NES420208D	Nonemployer: finance and insurance (NAICS 52) - receipts, 2008
NES430208D	Nonemployer: real estate and rental and leasing (NAICS 53) - receipts, 2008
NES440208D	Nonemployer: professional, scientific, and technical services (NAICS 54) - receipts, 2008
NES450208D	Nonemployer: administrative and support and waste management and remediation services (NAICS 56) - receipts, 2008
NES460208D	Nonemployer: educational services (NAICS 61) - receipts, 2008
NES470208D	Nonemployer: health care and social assistance (NAICS 62) - receipts, 2008
NES480208D	Nonemployer: arts, entertainment, and recreation (NAICS 71) - receipts, 2008
NES490208D	Nonemployer: accommodation and food services (NAICS 72) - receipts, 2008
POP440209D	Males 15 years and over - never married 2005-2009
POP452209D	Males 15 years and over - now married 2005-2009
POP453209D	Males 15 years and over - married, spouse present 2005-2009
POP454209D	Males 15 years and over - married, spouse absent 2005-2009
POP455209D	Males 15 years and over - married, spouse absent, other 2005-2009
POP460209D	Males 15 years and over - married, spouse absent, separated 2005-2009
POP470209D	Males 15 years and over - widowed 2005-2009
POP480209D	Males 15 years and over - divorced 2005-2009
POP540209D	Females 15 years and over - never married 2005-2009
POP552209D	Females 15 years and over - now married, 2005-2009
POP555209D	Females 15 years and over - married, spouse absent, other 2005-2009
POP560209D	Females 15 years and over - married, spouse absent, separated 2005-2009
POP570209D	Females 15 years and over - widowed 2005-2009
POP580209D	Females 15 years and over - divorced 2005-2009
POP600209D	Place of birth in the United States - total population 2005-2009
POP610209D	Place of birth in the United States - born in state of residence 2005-2009
POP620209D	Place of birth in the United States - born in other state in the United States 2005-2009
POP630209D	Place of birth in the United States - native; born outside the United States 2005-2009
POP640209D	Place of birth, foreign-born 2005-2009
POP650209D	Citizenship status in the United States - U.S. citizen by naturalization 2005-2009
POP660209D	Citizenship status in the United States - total 2005-2009
POP665209D	Citizenship status in the United States - U.S. citizen, born in the United States 2005-2009
POP670209D	Citizenship status in the United States - U.S. citizen, born in Puerto Rice or U.S. Island Area 2005-2009
POP675209D	Citizenship status in the United States - U.S. citizen, born abroad of American parent(s) 2005-2009
POP680209D	Citizenship status in the United States - not a U.S. citizen 2005-2009
POP720209D	Population 1 year and over by residence - moved within same county 2005-2009
POP730209D	Population 1 year and over by residence - moved from different county within same state 2005-2009
POP750209D	Population 1 year and over by residence - moved from different state 2005-2009
POP770209D	Population one year and over by residence - moved from abroad 2005-2009
POP776209D	Year of entry by citizenship status in the United States entered 2000 or later - native 2005-2009
POP778209D	Year of entry by citizenship status in the United States entered 2000 or later - foreign-born 2005-2009
POP807209D	Population 5 years and over language spoken at home - speak only English 2005-2009
POP810209D	Population 5 years and over language spoken at home -speak language other than English 2005-2009
POP820209D	Population 5 years and over language spoken at home - speak Spanish 2005-2009
POP840209D	Population 5 years and over language spoken at home - speak Asian and Pacific Island languages 2005-2009
POP850209D	Population 5 years and over language spoken at home - other languages 2005-2009
PVY010209D	Population for whom poverty status is determined 2005-2009
PVY030209D	Population at or above poverty level 2005-2009
PVY110209D	Population 18 years and over for whom poverty status has been determined 2005-2009
PVY120209D	Population 18 years and over below poverty level 2005-2009
PVY190209D	Population 18 to 64 years for whom poverty status has been determined 2005-2009
PVY210209D	Population 65 years and over for whom poverty status has been determined 2005-2009
PVY220209D	Population 65 years and over below poverty level 2005-2009
PVY310209D	Related children under 18 years for whom poverty status has been determined 2005-2009
PVY320209D	Related children under 18 years below poverty level 2005-2009
PVY410209D	Families for whom poverty status has been determined 2005-2009
PVY420209D	Families below poverty level 2005-2009
PVY422209D	Families for whom poverty status has been determined, married-couple families 2005-2009
PVY425209D	Married-couple families below poverty level 2005-2009
PVY625209D	White alone population below poverty level 2005-2009
PVY750209D	Asian alone population below poverty level 2005-2009
PVY820209D	Hispanic or Latino population below poverty level 2005-2009
RHI120208D	Resident population: White alone (July 1 - estimate) 2008
RHI220208D	Resident population: Black alone (July 1 - estimate) 2008
RHI320208D	Resident population: American Indian and Alaska Native alone (July 1 - estimate) 2008
RHI420208D	Resident population: Asian alone (July 1 - estimate) 2008
RHI520208D	Resident population: Native Hawaiian and Other Pacific Islander alone (July 1 - estimate) 2008
RHI620208D	Resident population: Two or more races (July 1 - estimate) 2008
RHI720208D	Resident population: Hispanic or Latino Origin (July 1 - estimate) 2008
RHI820208D	Resident population: Not Hispanic, White alone (July 1 - estimate) 2008
SPR440208D	Supplemental security income - average monthly payments per recipient (Dec.) 2008
VET605209D	Veterans - total 2005-2009
VET610209D	Male veterans - percent 2005-2009
VET615209D	Veterans by age - males, 18 to 34 years 2005-2009
VET620209D	Veterans by age - males, 35 to 54 years 2005-2009
VET625209D	Veterans by age - males, 55 to 64 years 2005-2009
VET630209D	Veterans by age - males, 65 to 74 years 2005-2009
VET635209D	Veterans by age - males, 75 years and over 2005-2009
VET640209D	Female veterans - percent 2005-2009
VET645209D	Veterans by age - females, 18 to 34 years 2005-2009
VET650209D	Veterans by age - females, 35 to 54 years 2005-2009
VET655209D	Veterans by age - females, 55 to 64 years 2005-2009
VET660209D	Veterans by age - females, 65 to 74 years 2005-2009
VET665209D	Veterans by age - females, 75 years and over 2005-2009
VET670209D	Nonveterans - total 2005-2009
Avg_Daily_	Avg_Daily_Max_Temp
Avg_Daily1	Avg_Daily_Min_Temp
Avg_Dail_1	Avg_Daily_Max_Heat
Civilian_l	Civilian_labor_force_2008
Employed_2	Employed_2008
Unemployed	Unemployed_2008
Unemployme	Unemployment_rate_2008
Diabete	Number od Diabete cases_2008
MIN_SLOPE	Minimum of Slope
MAX_SLOPE	Maximum of Slope
MEAN_SLOPE	Mean of Slope
MIN_ALT	Min of altitude
MAX_ALT	Maximum of altitude
MEAN_ALT	Mean of altitude
HEA010207D	Hospital insurance and/or supplemental medical insurance (Medicare) - total persons enrolled July 1, 2007
HEA020207D	Hospital insurance and/or supplemental medical insurance (Medicare) - aged persons enrolled July 1, 2007
HEA030207D	Hospital insurance and/or supplemental medical insurance (Medicare) - disabled persons enrolled July 1, 2007
HEA040207D	Hospital insurance (Medicare) - total persons enrolled July 1, 2007
HEA070207D	Supplemental medical insurance (Medicare) - total persons enrolled July 1, 2007
HEA250208D	Nonfederal physicians - inactive (Dec. 31) 2008 ***subject to copyright***
HEA260208D	Nonfederal physicians - not classified 2008***subject to copyright***
HEA270208D	Total physicians 2008 ***subject to copyright***
HEA710207D	All persons under 18 years without health insurance 2007
HEA720205D	All persons 18 to 64 years with health insurance 2005
HEA730207D	All persons 18 to 64 years without health insurance 2007
HEA735207D	All persons 18 to 64 years without health insurance, percent 2007
HEA740207D	All persons 40 to 64 years with health insurance 2007
HEA750207D	All persons 40 to 64 years without health insurance 2007
HEA755207D	All persons 40 to 64 years without health insurance, percent 2007
HEA760207D	All persons under 65 years with health insurance 2007
HEA770207D	All persons under 65 years without health insurance 2007
HEA775207D	All persons under 65 years without health insurance, percent 2007
M_Life_exp	Male Life expectancy
F_Life_exp	Female Life expectancy
M_obesity_Prev	Male obesity Prevalance
F_Obesity_prev	Female Obesity Prevalance
M_Physical_act	Male Physical activity
F_Physical_act	Female Physical activity
