# Supplementary material for: A GIS-Based Artificial Neural Network Model for Spatial Distribution of Tuberculosis across the Continental United States
Source: Int J Environ Res Public Health. 2019 Jan 8;16(1):157. doi: 10.3390/ijerph16010157 (PMC6338935; doi:10.3390/ijerph16010157)
Supplement: Supplementary file 1 [file ijerph-16-00157-s001.zip › Mollalo.ipynb]

# %% [code]
import numpy as np
import pandas as pd
from sklearn.decomposition import PCA
from sklearn import preprocessing

# %% [code]
df = pd.read_excel('./Proportions.xlsx')

# %% [code]
df.head(3)

# %% [code]
from sklearn.model_selection import train_test_split
df_train, df_test = train_test_split(df, test_size=0.25, random_state=1)

# %% [code]
df_test.to_csv('df_test.csv', encoding='utf-8')
df_train.to_csv('df_train.csv', encoding='utf-8')

# %% [code]
feature_cols = df.columns[10:]
y_col = df.columns[9]

# %% [code]
X_train = df_train[feature_cols]
y_train = df_train[y_col]

X_test = df_test[feature_cols]
y_test = df_test[y_col]

# %% [code]
# X = df[feature_cols]
# y = df[y_col]

# %% [code]
# X = preprocessing.normalize(X)
scaler = preprocessing.StandardScaler()
X_train = scaler.fit_transform(X_train)
X_train = pd.DataFrame(X_train, columns=feature_cols)

# %% [code]
X_test = scaler.transform(X_test)
X_test = pd.DataFrame(X_test, columns=feature_cols)

# %% [code]
X_train.head()

# %% [code]
from sklearn import linear_model
from sklearn.model_selection import cross_val_score

clf = linear_model.Lasso(max_iter=5000)

C_s = np.logspace(-5, 1, 10)

scores = list()
scores_std = list()
for C in C_s:
    clf.alpha = C
    this_scores = cross_val_score(clf, X_train, y_train, cv=3, n_jobs=1)
    scores.append(np.mean(this_scores))
    scores_std.append(np.std(this_scores))

# %% [code]
import matplotlib.pyplot as plt
plt.figure(1, figsize=(8, 5))
plt.clf()
plt.semilogx(C_s, scores,'.-')
plt.semilogx(C_s, np.array(scores) + np.array(scores_std), 'b--')
plt.semilogx(C_s, np.array(scores) - np.array(scores_std), 'b--')
locs, labels = plt.yticks()
plt.yticks(locs, list(map(lambda x: "%g" % x, locs)))
plt.ylabel('CV score')
plt.xlabel('Parameter C')
# plt.ylim(0, 1.1)
plt.show()

# %% [code]
scores[np.argmax(scores)], np.argmax(scores)

# %% [code]
clf = linear_model.Lasso()
clf.alpha = C_s[np.argmax(scores)]
clf.fit(X_train, y_train)
y_hat = clf.predict(X_test)

# %% [code]
plt.plot(y_test.values, y_hat, '.')
plt.xlabel('y_test')
plt.xlim([-1,1.5])
plt.ylim([-1, 1.5])

# %% [code]
np.argmax(clf.coef_), X_train.columns[196]

# %% [code]
X_train.columns[ np.abs(clf.coef_).argsort()[-8:][::-1] ]

# %% [code]
clf.coef_[np.abs(clf.coef_).argsort()[-8:][::-1]]

# %% [code]
ind_features = np.abs(clf.coef_).argsort()[-8:][::-1]
type(ind_features)

# %% [code]
plt.plot( np.abs(clf.coef_)[np.abs(clf.coef_).argsort()[::-1]][0:150] )

# %% [code]
###########
# Linear Regression
###########

lr = linear_model.LinearRegression()
lr.fit(X_train.values[:,ind_features], y_train)

# %% [code]
from sklearn.metrics import mean_squared_error, mean_absolute_error
from scipy.stats import pearsonr

y_hat_train = lr.predict(X_train.values[:,ind_features])
y_hat_test = lr.predict(X_test.values[:,ind_features])

print (mean_squared_error(y_train, y_hat_train), mean_squared_error(y_test, y_hat_test))
print (mean_absolute_error(y_train, y_hat_train), mean_absolute_error(y_test, y_hat_test))
print (pearsonr(y_train, y_hat_train)[0], pearsonr(y_test, y_hat_test)[0])

# %% [code]
np.savetxt('y_train', y_train)
np.savetxt('y_hat_train_LR', y_hat_train)
np.savetxt('y_test', y_test)
np.savetxt('y_hat_test_LR', y_hat_test)

# %% [code]
lr.score(X_train.values[:,ind_features], y_train), lr.score(X_test.values[:,ind_features], y_test)

# %% [code]
err_lr = y_train - y_hat_train

# %% [code]
err_lr.shape[0]

# %% [code]
from scipy import stats 
stats.probplot(err_lr, dist="norm", plot=plt)
plt.xlim([-2.6,2.6])
plt.show()

# %% [code]
from sklearn.neural_network import MLPRegressor

clf = MLPRegressor(solver='adam', alpha=1e-4, hidden_layer_sizes=(10, 5), random_state=1,
                   activation='logistic', learning_rate_init=0.0005, max_iter=400)

C_s = [(10,), (15,), (20,), (10, 5), (10, 10), (15,5) , (15, 10), (15,15), (20, 5), (20, 10), (20, 20)]
C_s_ = C_s

scores = list()
scores_std = list()
for C in C_s:
    clf.hidden_layer_sizes = C
    this_scores = cross_val_score(clf, X_train.values[:,ind_features], y_train, cv=3, n_jobs=1)
    scores.append(np.mean(this_scores))
    scores_std.append(np.std(this_scores))

clf.fit(X_train, y_train)                         

# %% [code]
import matplotlib.pyplot as plt
C_s = list(range(len(C_s)))
plt.figure(1, figsize=(8, 5))
plt.clf()
plt.plot(C_s, scores,'.-')
plt.plot(C_s, np.array(scores) + np.array(scores_std), 'b--')
plt.plot(C_s, np.array(scores) - np.array(scores_std), 'b--')

plt.xticks(C_s, list(map(lambda x: str(x), C_s_)) )

plt.ylabel('CV score')
plt.xlabel('Parameter C')
# plt.ylim(0, 1.1)
plt.show()

# %% [code]
clf = MLPRegressor(solver='lbfgs', alpha=0.1, hidden_layer_sizes=(20, 10, 5), random_state=1,
                   activation='logistic', learning_rate_init=0.05, max_iter=400, learning_rate='adaptive')

clf.fit(X_train.values[:,ind_features], y_train)

y_hat_train = clf.predict(X_train.values[:,ind_features])
y_hat_test = clf.predict(X_test.values[:,ind_features])

print (mean_squared_error(y_train, y_hat_train), mean_squared_error(y_test, y_hat_test))
print (mean_absolute_error(y_train, y_hat_train), mean_absolute_error(y_test, y_hat_test))
print (pearsonr(y_train, y_hat_train)[0], pearsonr(y_test, y_hat_test)[0])

# (0.130836010112832, 0.12514541031034632)
# (0.2785953876225265, 0.27551819336927696)
# (0.6478149191303695, 0.6375014918688051)

# %% [code]
# np.savetxt('y_train_MLP', y_train)
np.savetxt('y_hat_train_MLP', y_hat_train)
# np.savetxt('y_test_MLP', y_test)
np.savetxt('y_hat_test_MLP', y_hat_test)

# %% [code]
plt.plot(y_train.values, y_hat_train, '.')
plt.xlabel('y_train')

# %% [code]
plt.plot(y_test.values, y_hat_test, '.')
plt.xlabel('y_test')

# %% [code]


# %% [code]
